# Supplementary material for: Time matters: The prognostic impact of diagnostic delay on survival in primary central nervous system lymphoma—a single-center, retrospective real-world study
Source: Neurooncol Adv. 2025 Oct 27;8(1):vdaf234. doi: 10.1093/noajnl/vdaf234 (PMC12901676; doi:10.1093/noajnl/vdaf234)
Supplement: vdaf234_Supplementary_Data [file vdaf234_supplementary_data.zip]

Archive with 1 entries (1 files):
- Supplementary material revision-clean.docx
